# Supplementary material for: Reinfection and re-revision rates of periprosthetic knee infection under four different surgical strategies: a single centre retrospective observational study
Source: Front Cell Infect Microbiol. 2026 May 19;16:1769101. doi: 10.3389/fcimb.2026.1769101 (PMC13226544; doi:10.3389/fcimb.2026.1769101)
Supplement: Supplementary file 1 [file Table1.xls]

## Sheet: Sheet1
Age	Gender （Man1，Female0）	BMI	Laterality （Left1，Right0）	CCI	ASA	Follow-up time(Prosthesis loosening time: red ,infectious；black ,aseptic)	2-year reinfection(relapse 1, new infection2)	5-year reinfection(relapse 1, new infection2)	PJI treatment strategies：1,DAIR；2 ,One-stage revision；3,1.5-stage revision；4 ,Two-stage revision	5-year re-revision type (1, infectious loosening；2 ,aseptic loosening)	5-year aseptic re-revision causes(1, tibial loosening； 2,femoral loosening； 3,global loosening)	Duration of the antibiotic treatment(Weeks)	Reinfection time	Sinus tract(Yes1/No 0）	Infection type (Early/acute hematogenous,1; Chronic,2)	Management of PJI reinfection	Pre-revision or intraoperative bacterial culture results	Bacterial isolates of PJI reinfection
74	1	25.5	1	4	2	123			1			6	0	0	1
69	0	27.5	0	5	2	88			1			6	0	0	1		Methicillin-Resistant Staphylococcus aureus（MRSA） ，Staphylococcus epidermidis
60	0	24.5	0	3	3	98			1			8	17	0	1		MRSA ，Staphylococcus epidermidis
67	1	28.3	1	4	1	102			1			6	0	0	1
69	0	26.4	1	5	2	66（17）	1		1	1		8	0	0	1	DAIR×2	Staphylococcus epidermidis
59	1	27.2	0	4	2	120			1			6	0	0	1		Staphylococcus epidermidis，Enterobacter cloacae
73	1	25.8	1	5	1	134			1			8	15	0	1		Staphylococcus aureus
67	0	29.3	0	4	2	89（15）	1		1	1		6	0	0	1	1.5-stage revision	Staphylococcus dysgalactiae	Enterobacter cloacae、Staphylococcus capitis
73	1	26.3	1	4	2	95			1			7	0	0	1
51	1	30.2	0	6	2	89			1			8	0	0	1
57	1	27.2	1	4	1	69（9）	2		1	1		7	0	0	1	DAIR×2
76	0	28.1	0	3	2	102			1			8	0	0	1
65	1	27.8	1	4	1	122			1			8	0	0	1		Staphylococcus capitis
64	0	26.9	0	4	1	60（12）	2		1	1		9	47	0	1	1.5-stage revision	Staphylococcus capitis
76	0	24.3	1	3	2	111			1			8	0	0	1
69	0	28.6	0	4	2	76			1			10	0	0	1		Corynebacterium striatum
67	0	27.2	1	5	3	67（47）		1	1			6	0	0	1	2-stage revision	Staphylococcus hominis
69	1	27.3	0	4	2	89			1			8	0	0	1		Escherichia coli	Staphylococcus capitis
78	0	26.9	0	4	2	123			1			6	0	0	1		Streptococcus agalactiae	Streptococcus agalactiae
72	1	23.5	0	4	3	83（10）	2		1	1		8	0	0	1	2-stage revision	Staphylococcus epidermidis
50	0	27.2	0	4	2	98			1			8	20	0	1			Methicillin-Resistant Staphylococcus aureus（MRSA）
57	0	25.3	1	4	2	126			1			6	0	0	1		Staphylococcus epidermidis
81	0	28.1	1	5	3	134			1			8	0	0	1		Staphylococcus aureus
55	1	27.1	0	3	2	94（20）	1		1	1		4	0	0	1	DAIR×2	Staphylococcus aureus	Cutibacterium acnes
65	0	26.8	1	3	2	156			1			6	0	0	1		Staphylococcus capitis
53	0	27.3	0	2	2	160（55）			1	2	2	8	0	0	1		Streptococcus agalactiae
70	0	25.8	0	3	2	35（die）			1			3	0	0	1		Staphylococcus epidermidis	Staphylococcus epidermidis
65	0	28.5	1	4	2	69（die）			1			8	9	0	1		Staphylococcus capitis
79	1	22.5	1	4	3	38（die）			1			3	0	0	1		Staphylococcus aureus，Fungal spores with pseudohyphae，Candida parapsilosis complex，Klebsiella pneumoniae，Klebsiella variicola
81	0	22.9	1	6	2	75（die）			1			6	0	0	1			Enterococcus faecalis
73	0	28.5	0	4	2	48(refuse)			1			4	0	0	1		Staphylococcus aureus
76	1	26.8	0	7	2	67			1			4	12	0	1		Staphylococcus aureus
83	1	27.9	1	4	2	63			1			6	0	0	1		Staphylococcus epidermidis
74	1	29.1	1	3	2	75			1			3	0	0	1
60	0	26.5	0	4	2	89			1			6	0	0	1
90	1	26.5	0	3	3	123			1			5	0	0	1		Staphylococcus epidermidis
61	0	26.8	1	4	2	99			1			4	0	0	1		Staphylococcus aureus
69	1	26.4	1	3	2	103			1			3	10	0	1		Gram-negative bacilli (with phagocytosis)，Gram-positive cocci，Klebsiella pneumoniae，Gram-negative bacteria，Candida albicans
59	1	26.7	1	3	1	128			1			3	0	0	1		Staphylococcus aureus
68	0	22.5	0	6	2	137（49）			1	2	1	3	0	0	1		Staphylococcus aureus
69	0	29.4	0	4	2	153			1			7	0	0	1		Streptococcus agalactiae
72	0	28.3	1	4	2	112			2			8	0	0	2		Staphylococcus epidermidis，Candida tropicalis
72	0	26.5	0	4	2	103（10）	2		2	1		6	0	0	1	2-stage revision
65	1	27.1	1	4	2	154			2			6	0	0	2		Staphylococcus aureus
76	0	24.9	1	5	2	84（18）	2		2	1		8	0	1	2	2-stage revision	Streptococcus equisimilis	Staphylococcus aureus
74	0	26.9	0	3	2	156			2			6	28	0	1
70	0	24.5	1	3	1	124			2			8	0	0	2		Staphylococcus haemolyticus
71	0	27.1	1	4	2	94（22）	2		2	1		8	0	1	2	2-stage revision	Enterococcus faecalis
66	0	26.4	0	4	2	120			2			10	10	0	1
72	0	26.5	1	5	1	75（15）	2		2	1		8	0	0	2	1.5-stage revision	Staphylococcus aureus
65	1	24.5	1	6	2	132			2			10	0	0	2		Streptococcus agalactiae	Escherichia coli
85	0	26.5	0	3	2	122（28）		1	2	1		8	0	1	1	1.5-stage revision
64	1	26.7	1	3	1	125			2			6	18	0	2
62	0	25.7	1	3	2	154			2			8	0	0	2		Sphingomonas paucimobilis
68	1	25.3	0	4	1	135			2			4	0	1	1		Staphylococcus epidermidis	Enterococcus faecalis
78	1	25.4	1	4	2	79(refuse)			2			4	0	0	2			Staphylococcus aureus
62	1	24.5	1	6	1	39(die)			2			8	0	0	2		Staphylococcus epidermidis
77	0	26.9	0	4	2	123（57）			2	2	1	4	22	0	1		Staphylococcus caprae
68	0	28.6	1	3	3	98			2			4	0	0	2		Escherichia coli
74	1	26.1	0	4	2	65			2			8	0	0	1
67	1	26.9	1	3	2	78			2			4	15	1	2		Staphylococcus lugdunensis
67	1	26.3	0	4	1	87			2			4	0	0	1
67	1	25.3	0	5	2	90			2			8	0	0	2		Staphylococcus epidermidis	Staphylococcus epidermidis
65	0	26.4	1	4	2	76			2			6	0	0	2
61	1	29.4	1	5	3	86			2			8	0	1	1
80	0	27.2	0	4	2	135			2			8	0	0	2
67	0	26.7	0	5	2	145			3			8	0	0	2		Staphylococcus aureus
63	1	26.9	1	3	2	154			3			6	0	0	2
79	1	26.3	0	4	2	89（15）	1		3	1		5	15	1	2	2-stage revision	Finegoldia magna，Anaerococcus hydrogenalis	Staphylococcus epidermidis、Escherichia coli
57	0	28.1	1	2	2	162（53）			3	2	2	6	0	0	2		Staphylococcus capitis	Staphylococcus capitis
61	0	27.1	0	4	1	143			3			6	0	0	1		Staphylococcus aureus
75	1	27.2	1	4	2	132			3			6	0	0	2		Staphylococcus epidermidis
78	1	27.3	1	3	3	68（14）	1		3	1		6	14	1	2	2-stage revision	Escherichia coli，Staphylococcus epidermidis	Escherichia coli
53	0	26.7	0	5	2	158			3			4	0	0	2		Streptococcus gordonii
73	0	24.1	1	4	2	79（20）	2		3	1		6	0	1	1	2-stage revision	Staphylococcus aureus
77	0	27.1	1	5	1	69			3			8	0	0	2
68	0	26.5	0	4	2	86			3			8	0	1	2		Streptococcus agalactiae
73	1	23.6	0	4	2	103（12）	2		3	1		8	0	0	1	2-stage revision	Staphylococcus aureus
61	1	23.8	0	4	2	154			3			6	0	0	2		Staphylococcus epidermidis
62	1	24.3	0	5	1	120			3			8	0	1	2		Staphylococcus aureus
59	0	28.6	1	6	2	94（45）		2	3			5	20	0	2	2-stage revision	Staphylococcus aureus
73	1	27.3	0	4	2	112			3			6	0	0	1		Enterococcus spp. Mycobacterium tuberculosis
60	0	26.9	1	3	2	115			3			7	0	0	2
67	0	27.1	0	4	3	119			3			6	0	1	2		Staphylococcus epidermidis
54	0	26.4	0	4	2	64(refuse)			3			6	0	0	2		Serratia entomophila，Staphylococcus epidermidis	Streptococcus agalactiae
64	1	26.7	1	3	2	43(die)			3			10	12	0	1
71	0	29.4	1	5	2	75			3			9	0	0	2		Staphylococcus saprophyticus
58	0	28.3	1	4	2	89			3			6	0	1	1
75	0	24.1	1	4	3	89			3			6	0	0	2		Candida parapsilosis	Staphylococcus aureus
75	0	23.5	0	4	2	90			3			8	0	0	2		Enterobacter kobei，Veillonella spp，Hafnia alvei
47	1	24.1	0	4	1	123			3			8	45	1	2
68	0	22.5	1	5	2	142（47）			3	2	3	8	0	0	1
68	0	26.8	1	4	2	123			3			6	0	0	2
64	0	26.5	0	3	1	112			3			8	0	1	2
66	0	24.5	0	5	2	106			3			10	0	0	2
68	0	27.3	1	5	3	162			4			6	0	0	2
62	1	26.3	0	3	1	75			4			8	52	1	2		Staphylococcus haemolyticus	Staphylococcus haemolyticus
54	1	24.5	1	3	2	120			4			6	0	0	2
55	0	25.6	0	5	2	65			4			6	0	0	2
79	1	28.6	1	4	1	76			4			8	0	1	2		Staphylococcus epidermidis
69	0	26.5	0	3	2	120（52）		1	4	1		6	0	0	2	Amputation	Staphylococcus epidermidis，Bacillus subtilis	Staphylococcus lugdunensis、Staphylococcus haemolyticus
57	0	26.8	1	3	1	85			4			4	0	0	2
69	0	23.6	1	6	2	156			4			8	0	0	2
47	1	28.3	0	4	2	153			4			8	0	1	2		Staphylococcus aureus
53	0	25.9	0	5	1	102（45）		2	4	1		4	14	0	2	2-stage revision		Cutibacterium acnes
59	1	24.7	1	4	2	138			4			8	0	0	2
61	1	26.3	0	4	1	164			4			6	0	0	2		Escherichia coli，Staphylococcus epidermidis
67	1	26.9	1	3	2	161			4			6	0	1	2		Staphylococcus epidermidis	Staphylococcus epidermidis
69	0	24.3	1	4	2	95（36）		2	4	1		4	0	0	2	2-stage revision	Staphylococcus epidermidis，Enterococcus faecalis
74	1	26.9	0	4	1	148			4			6	45	0	2		Enterococcus gallinarum	Staphylococcus aureus
71	0	27.1	1	5	2	153			4			5	0	1	2		Staphylococcus aureus
77	0	26.3	0	3	3	86（42）		2	4	1		6	0	0	2	2-stage revision
68	0	26.5	1	3	2	105			4			7	0	1	2		Staphylococcus aureus
66	1	27.2	1	4	2	99			4			24	0	0	2		Staphylococcus aureus
73	0	27.1	0	3	2	105（39）			4	2	2	6	0	0	2		Staphylococcus epidermidis
63	1	26.4	1	5	1	95			4			20	36	1	2		Staphylococcus lugdunensis
70	1	25.5	1	4	2	135			4			6	0	0	2		Enterococcus faecalis	Staphylococcus haemolyticus
50	1	26.2	0	5	2	143			4			12	0	0	2		Staphylococcus pasteuri
90	1	26.9	0	4	3	128			4			6	0	0	2		Staphylococcus aureus
64	1	27.3	0	3	2	103（47）		2	4	1		14	42	1	2	DAIR	Viridans streptococci
67	0	26.5	0	2	1	88			4			6	0	0	2		Staphylococcus epidermidis
72	1	26.2	0	3	2	76			4			6	0	1	2		Staphylococcus aureus
50	0	26.7	1	4	1	65			4			8	0	0	2		Escherichia coli，Staphylococcus epidermidis	MRSA
73	1	25.3	1	5	2	76			4			9	0	1	2		Enterobacter cloacae	Staphylococcus capitis
73	1	26.5	1	5	2	161			4			8	0	0	2		Staphylococcus aureus
76	0	23.5	1	3	2	87（28）		2	4	1		6	0	0	2	DAIR	Staphylococcus epidermidis，Candida parapsilosis，Staphylococcus haemolyticus
57	0	26.2	1	3	2	145			4			7	47	0	2
74	0	27.6	0	5	3	134			4			6	0	1	2
74	1	26.9	1	5	2	125			4			6	0	0	2		Staphylococcus epidermidis
79	0	27.2	1	3	2	87（43）			4	2	1	10	0	0	2		Staphylococcus haemolyticus
50	1	25.1	0	6	2	39(die)			4			6	0	1	2		Staphylococcus aureus
78	1	28.1	1	4	2	54			4			8	0	0	2		Staphylococcus aureus
66	0	27.1	0	5	2	73			4			8	28	0	2		Staphylococcus aureus
75	0	27.3	0	7	2	36(refuse)			4			6	0	1	2		Staphylococcus epidermidis
78	1	26.1	0	4	3	42(refuse)			4			8	0	0	2		Staphylococcus capitis
74	1	27.3	0	5	3	68			4			6	0	0	2		Staphylococcus epidermidis
71	0	24.7	1	5	2	89（14）	1		4	1		6	0	0	2	Arthrodesis	Burkholderia cepacia
68	1	26.2	0	4	2	132			4			6	0	1	2		Staphylococcus aureus
55	0	25.9	1	3	2	126（52）			4	2	3	6	0	0	2		Enterococcus faecalis，Staphylococcus aureus
51	1	27.1	1	4	2	121			4			10	0	1	2		Klebsiella pneumoniae
70	1	26.8	0	3	2	98（20）	2		4	1		8	20	1	2	2-stage revision+Amputation
58	0	27.9	0	4	2	98			4			8	0	1	2		Staphylococcus caprae
57	0	26.9	1	5	2	139			4			6	0	0	2
75	0	27.2	1	5	2	78			4			8	0	0	2		Staphylococcus capitis
70	1	25.6	0	5	3	89			4			12	0	1	2		Staphylococcus epidermidis
